# Supplementary material for: Pangenome characterization and analysis of the NAC gene family reveals genes for Sclerotinia sclerotiorum resistance in sunflower (Helianthus annuus)
Source: BMC Genom Data. 2024 May 1;25:39. doi: 10.1186/s12863-024-01227-9 (PMC11064331; doi:10.1186/s12863-024-01227-9)
Supplement: Supplementary file 3 — Additional file 3: Table S3. The absence of 68 genes occurs in 5074 accessions. [file 12863_2024_1227_MOESM3_ESM.xlsx]

## Sheet: Sheet1
HaNAC1	290
HaNAC2	289
HaNAC3	290
HaNAC4	289
HaNAC5	290
HaNAC6	286
HaNAC7	290
HaNAC8	288
HaNAC9	289
HaNAC10	290
HaNAC11	290
HaNAC12	290
HaNAC13	290
HaNAC14	54
HaNAC15	287
HaNAC16	290
HaNAC17	236
HaNAC18	1
HaNAC19	290
HaNAC20	56
HaNAC21	290
HaNAC22	289
HaNAC23	290
HaNAC24	289
HaNAC25	103
HaNAC26	31
HaNAC27	65
HaNAC28	290
HaNAC29	289
HaNAC30	290
HaNAC31	9
HaNAC32	290
HaNAC33	259
HaNAC34	290
HaNAC35	289
HaNAC36	288
HaNAC37	290
HaNAC38	286
HaNAC39	21
HaNAC40	283
HaNAC41	290
HaNAC42	290
HaNAC43	290
HaNAC44	290
HaNAC45	290
HaNAC46	290
HaNAC47	289
HaNAC48	290
HaNAC49	290
HaNAC50	162
HaNAC51	290
HaNAC52	289
HaNAC53	95
HaNAC54	290
HaNAC55	1
HaNAC56	290
HaNAC57	290
HaNAC58	13
HaNAC59	290
HaNAC60	288
HaNAC61	12
HaNAC62	289
HaNAC63	288
HaNAC64	290
HaNAC65	288
HaNAC66	289
HaNAC67	288
HaNAC68	290
HaNAC69	290
HaNAC70	287
HaNAC71	287
HaNAC72	290
HaNAC73	290
HaNAC74	37
HaNAC75	289
HaNAC76	290
HaNAC77	290
HaNAC78	281
HaNAC79	288
HaNAC80	290
HaNAC81	289
HaNAC82	288
HaNAC83	290
HaNAC84	290
HaNAC85	290
HaNAC86	189
HaNAC87	290
HaNAC88	290
HaNAC89	290
HaNAC90	290
HaNAC91	290
HaNAC92	212
HaNAC93	290
HaNAC94	290
HaNAC95	290
HaNAC96	290
HaNAC97	287
HaNAC98	279
HaNAC99	287
HaNAC100	289
HaNAC101	290
HaNAC102	289
HaNAC103	290
HaNAC104	289
HaNAC105	290
HaNAC106	290
HaNAC107	290
HaNAC108	290
HaNAC109	52
HaNAC110	290
HaNAC111	290
HaNAC112	290
HaNAC113	283
HaNAC114	290
HaNAC115	290
HaNAC116	163
HaNAC117	290
HaNAC118	289
HaNAC119	290
HaNAC120	289
HaNAC121	290
HaNAC122	46
HaNAC123	140
HaNAC124	195
HaNAC125	15
HaNAC126	290
HaNAC127	289
HaNAC128	119
HaNAC129	288
HaNAC130	290
HaNAC131	288
HaNAC132	283
HaNAC133	290
HaNAC134	290
HaNAC135	290
HaNAC136	290
HaNAC137	290
HaNAC138	284
HaNAC139	289
	35236	5074 loss
